# Supplementary material for: Long-Term Hydration Study of Blended Cement: Calcined Kaolinite–Illite Composite Clays Compared to Fly Ash
Source: Materials (Basel). 2025 Nov 11;18(22):5123. doi: 10.3390/ma18225123 (PMC12654212; doi:10.3390/ma18225123)
Supplement: Supplementary file 1 [file materials-18-05123-s001.zip]

Archive with 1 entries (1 files):
- materials-3933413-supplementary.pdf
